# Supplementary material for: Highly Efficient Activation of Peroxymonosulphate by Co and Cu Co-Doped Sawdust Biochar for Ultra-Fast Removal of Bisphenol A
Source: Molecules. 2024 Nov 9;29(22):5296. doi: 10.3390/molecules29225296 (PMC11596690; doi:10.3390/molecules29225296)
Supplement: Supplementary file 1 [file molecules-29-05296-s001.zip]

Archive with 1 entries (1 files):
- molecules-3277744-supplementary.pdf
